# Supplementary material for: Diverse Components of Resistance to Fusarium verticillioides Infection and Fumonisin Contamination in Four Maize Recombinant Inbred Families
Source: Toxins (Basel). 2019 Feb 1;11(2):86. doi: 10.3390/toxins11020086 (PMC6410224; doi:10.3390/toxins11020086)
Supplement: Supplementary file 1 [file toxins-11-00086-s001.zip]

Archive with 4 entries (3 files):
- toxins-407715/Table_S1.docx
- toxins-407715/Table_S2.txt
- toxins-407715/Table_S3.txt
- toxins-407715/
