# Supplementary material for: Diverse Components of Resistance to Fusarium verticillioides Infection and Fumonisin Contamination in Four Maize Recombinant Inbred Families
Source: Toxins (Basel). 2019 Feb 1;11(2):86. doi: 10.3390/toxins11020086 (PMC6410224; doi:10.3390/toxins11020086)
Supplement: Supplementary file 1 [file toxins-11-00086-s001.zip › toxins-407715/Table_S2.txt]

Analysis	Trait	Term	df	SS	MS	F	pr>F	Model_R2	Chr	LeftPos_bp	RightPos_bp
CML333xB73	Asymptomatic	Error	186	0.13453	0.00072329
CML333xB73	Asymptomatic	Mean	1	0.00329	0.00329	4.55345	0.03416	0
CML333xB73	BDENinoc	Error	133	0.07238	5.44E-04
CML333xB73	BDENinoc	Mean	1	0.00563	0.00563	10.35153	0.00162	0.39406
CML333xB73	BDENinoc	snp1360	1	0.01093	0.01093	20.09034	1.58E-05	0.39406	2	22,854,482	35,311,519
CML333xB73	BDENinoc	snp1581	1	0.01415	0.01415	25.99791	1.15E-06	0.39406	2	193,177,081	195,188,506
CML333xB73	BDENinoc	snp5851	1	0.00647	0.00647	11.8865	7.57E-04	0.39406	8	146,156,391	151,773,181
CML333xB73	BDENinoc	snp6142	1	0.00883	0.00883	16.22066	9.43E-05	0.39406	8	173,075,636	175,784,078
CML333xB73	BDENuninoc	Error	175	0.03467	1.98E-04
CML333xB73	BDENuninoc	Mean	1	0.00149	0.00149	7.53493	0.00668	0.32358
CML333xB73	BDENuninoc	snp1501	1	0.00253	0.00253	12.75611	4.58E-04	0.32358	2	167,417,879	178,110,968
CML333xB73	BDENuninoc	snp2177	1	0.00292	0.00292	14.71763	1.74E-04	0.32358	3	67,695,082	96,726,212
CML333xB73	BDENuninoc	snp3581	1	0.00277	0.00277	13.96384	2.52E-04	0.32358	5	6,948,413	7,782,000
CML333xB73	BDENuninoc	snp4156	1	0.00338	0.00338	17.04514	5.64E-05	0.32358	5	212,815,016	213,960,771
CML333xB73	BDENuninoc	snp5766	1	0.0077	0.0077	38.84154	3.33E-09	0.32358	8	101,477,148	102,108,063
CML333xB73	Blush	Error	182	1.52677	0.00839
CML333xB73	Blush	Mean	1	0.01363	0.01363	1.62486	0.20404	0.28582
CML333xB73	Blush	snp1350	1	0.16998	0.16998	20.26231	0.000012024	0.28582	2	21,767,606	24,431,836
CML333xB73	Blush	snp221	1	0.10896	0.10896	12.98871	0.00040436	0.28582	1	21,692,577	24,311,471
CML333xB73	Blush	snp4064	1	0.31721	0.31721	37.81273	4.81E-09	0.28582	5	207,498,777	208,239,191
CML333xB73	Blush	snp5467	1	0.10807	0.10807	12.88247	0.00042635	0.28582	7	174,923,248	176,576,894
CML333xB73	FER	Error	178	14570.4634	81.85654
CML333xB73	FER	Mean	1	2903.94576	2903.94576	35.47604	1.35E-08	0.42336
CML333xB73	FER	snp1	1	1987.07664	1987.07664	24.27511	1.90E-06	0.42336	1	88,897	3,026,161
CML333xB73	FER	snp1404	1	1394.30682	1394.30682	17.03354	5.63E-05	0.42336	2	37,754,001	39,891,173
CML333xB73	FER	snp1758	1	1295.66584	1295.66584	15.8285	1.01E-04	0.42336	2	226,246,821	226,664,978
CML333xB73	FER	snp2322	1	1131.5386	1131.5386	13.82344	2.69E-04	0.42336	3	171,730,137	182,742,189
CML333xB73	FER	snp371	1	1874.63451	1874.63451	22.90146	3.57E-06	0.42336	1	50,843,507	57,347,172
CML333xB73	FER	snp4994	1	980.01448	980.01448	11.97234	6.76E-04	0.42336	7	14,152,199	14,804,088
CML333xB73	FER	snp6177	1	1316.5009	1316.5009	16.08303	8.91E-05	0.42336	9	1,244,225	2,627,062
CML333xB73	FUM	Error	183	9.97271	0.0545
CML333xB73	FUM	Mean	1	0.08152	0.08152	1.49583	0.22289	0.1441
CML333xB73	FUM	snp344	1	1.13607	1.13607	20.84695	9.11E-06	0.1441	1	47,813,030	52,221,146
CML333xB73	FUM	snp5046	1	0.71605	0.71605	13.13962	3.75E-04	0.1441	7	107,154,252	108,353,941
CML333xB73	FUM:FER	Error	184	0.04039	2.20E-04
CML333xB73	FUM:FER	Mean	1	1.70E-04	1.70E-04	0.77322	0.38037	0.07706
CML333xB73	FUM:FER	snp5010	1	0.00337	0.00337	15.3625	1.25E-04	0.07706	7	14,804,088	23,748,237
CML333xB73	Moldy	Error	186	0.54592	0.00294
CML333xB73	Moldy	Mean	1	0.00859	0.00859	2.9272	0.08877	0
CML333xB73	Purple	Error	185	0.41563	0.00225
CML333xB73	Purple	Mean	1	0.02581	0.02581	11.4881	0.00085605	0.07863
CML333xB73	Purple	snp3161	1	0.03547	0.03547	15.7888	0.0001014	0.07863	4	178,164,694	181,653,366
CML333xB73	Starburst	Error	184	1.10381	0.006
CML333xB73	Starburst	Mean	1	0.19398	0.19398	32.33579	5.02E-08	0.13536
CML333xB73	Starburst	snp4897	1	0.0942	0.0942	15.70282	0.00010593	0.13536	7	4,823,956	6,088,033
CML333xB73	Starburst	snp5845	1	0.06873	0.06873	11.45655	0.00087075	0.13536	8	142,542,620	146,156,391
CML52xB73	Asymptomatic	Error	174	0.29826	0.00171
CML52xB73	Asymptomatic	Mean	1	0.00295	0.00295	1.7203	0.19138	0.08101
CML52xB73	Asymptomatic	snp4479	1	0.02629	0.02629	15.33779	0.00012894	0.08101	6	130,575,984	131,012,248
CML52xB73	BDENinoc	Error	163	0.11468	0.00070356
CML52xB73	BDENinoc	Mean	1	0.02487	0.02487	35.35206	1.62E-08	0.24506
CML52xB73	BDENinoc	snp2045	1	0.01408	0.01408	20.00709	0.00001441	0.24506	3	7,785,135	9,391,912
CML52xB73	BDENinoc	snp3799	1	0.01315	0.01315	18.69002	0.000026688	0.24506	5	84,885,005	129,645,630
CML52xB73	BDENinoc	snp825	1	0.01012	0.01012	14.38587	0.00020947	0.24506	1	265,764,266	270,418,769
CML52xB73	BDENuninoc	Error	171	0.02811	0.00016441
CML52xB73	BDENuninoc	Mean	1	0.00107	0.00107	6.53431	0.01145	0.2509
CML52xB73	BDENuninoc	snp3807	1	0.00329	0.00329	20.02988	0.000013875	0.2509	5	83,007,601	140,575,190
CML52xB73	BDENuninoc	snp4233	1	0.00202	0.00202	12.29826	0.0005792	0.2509	6	10,090,829	12,461,559
CML52xB73	BDENuninoc	snp5825	1	0.0041	0.0041	24.91478	1.47E-06	0.2509	8	132,405,651	145,056,881
CML52xB73	Blush	Error	175	0.06997	0.0003998
CML52xB73	Blush	Mean	1	0.01532	0.01532	38.3241	4.14E-09	0
CML52xB73	FER	Error	171	17419.06463	101.86588
CML52xB73	FER	Mean	1	149.52396	149.52396	1.46785	0.22736	0.27788
CML52xB73	FER	snp2266	1	1509.82825	1509.82825	14.82173	0.00016674	0.27788	3	161,576,393	166,829,493
CML52xB73	FER	snp4042	1	1180.69115	1180.69115	11.59064	0.00082588	0.27788	5	206,058,644	206,658,699
CML52xB73	FER	snp4587	1	2302.11582	2302.11582	22.59948	4.21E-06	0.27788	6	154,345,567	155,086,056
CML52xB73	FER	snp5831	1	1308.62595	1308.62595	12.84656	0.00044076	0.27788	8	137,311,246	139,916,747
CML52xB73	FUM	Error	174	10.77695	0.06194
CML52xB73	FUM	Mean	1	0.08817	0.08817	1.42354	0.23445	0
CML52xB73	FUM:FER	Error	171	0.03553	0.00020779
CML52xB73	FUM:FER	Mean	1	0.00589	0.00589	28.35593	3.14E-07	0.18744
CML52xB73	FUM:FER	snp1552	1	0.00276	0.00276	13.275	0.00035642	0.18744	2	186,831,881	189,497,979
CML52xB73	FUM:FER	snp4588	1	0.0037	0.0037	17.79353	0.000039854	0.18744	6	154,530,689	156,104,230
CML52xB73	FUM:FER	snp5682	1	0.00236	0.00236	11.34525	0.0009346	0.18744	8	17,017,893	18,482,735
CML52xB73	Moldy	Error	175	0.3566	0.00204
CML52xB73	Moldy	Mean	1	0.00349	0.00349	1.71315	0.19229	0
CML52xB73	Purple	Error	174	0.37311	0.00214
CML52xB73	Purple	Mean	1	0.00649	0.00649	3.02615	0.0837	0.06281
CML52xB73	Purple	snp3402	1	0.02501	0.02501	11.6613	0.00079411	0.06281	4	239,398,791	241,440,120
CML52xB73	Starburst	Error	173	1.22048	0.00705
CML52xB73	Starburst	Mean	1	0.0251	0.0251	3.55755	0.06095	0.13615
CML52xB73	Starburst	snp1380	1	0.09876	0.09876	13.99858	0.00024863	0.13615	2	29,003,517	32,833,163
CML52xB73	Starburst	snp7237	1	0.09113	0.09113	12.91754	0.00042424	0.13615	10	142,413,129	142,906,558
CML69xB73	Asymptomatic	Error	182	0.21249	0.00117
CML69xB73	Asymptomatic	Mean	1	0.0202	0.0202	17.29957	0.000049139	0.12125
CML69xB73	Asymptomatic	snp4283	1	0.01338	0.01338	11.46253	0.00086996	0.12125	6	66,658,160	85,595,339
CML69xB73	Asymptomatic	snp5160	1	0.01753	0.01753	15.01763	0.00014852	0.12125	7	138,072,861	142,429,440
CML69xB73	BDENinoc	Error	167	0.08722	5.22E-04
CML69xB73	BDENinoc	Mean	1	0.0081	0.0081	15.50233	1.21E-04	0.33569
CML69xB73	BDENinoc	snp223	1	0.01513	0.01513	28.97622	2.45E-07	0.33569	1	22,029,001	24,689,765
CML69xB73	BDENinoc	snp2916	1	0.01314	0.01314	25.1637	1.34E-06	0.33569	4	17,330,826	21,710,411
CML69xB73	BDENinoc	snp3881	1	0.00902	0.00902	17.2678	5.17E-05	0.33569	5	171,150,903	175,669,412
CML69xB73	BDENinoc	snp5767	1	0.00605	0.00605	11.5764	8.36E-04	0.33569	8	100,566,541	102,748,623
CML69xB73	BDENuninoc	Error	174	0.02574	1.48E-04
CML69xB73	BDENuninoc	Mean	1	0.00412	0.00412	27.84846	3.87E-07	0.06754
CML69xB73	BDENuninoc	snp309	1	0.00186	0.00186	12.60409	4.95E-04	0.06754	1	35,603,495	46,899,663
CML69xB73	Blush	Error	184	0.41796	0.00227
CML69xB73	Blush	Mean	1	0.00761	0.00761	3.34911	0.06886	0
CML69xB73	FER	Error	175	11560.42415	66.05957
CML69xB73	FER	Mean	1	2328.82529	2328.82529	35.25341	1.52E-08	0.45421
CML69xB73	FER	snp2915	1	1644.8223	1644.8223	24.89908	1.45E-06	0.45421	4	17,986,822	21,013,671
CML69xB73	FER	snp3154	1	1163.12543	1163.12543	17.60722	4.31E-05	0.45421	4	178,497,329	179,870,074
CML69xB73	FER	snp3816	1	1342.37863	1342.37863	20.32073	1.20E-05	0.45421	5	80,166,258	156,764,314
CML69xB73	FER	snp4341	1	961.89907	961.89907	14.56109	1.88E-04	0.45421	6	93,144,004	95,724,368
CML69xB73	FER	snp4485	1	1175.19867	1175.19867	17.78998	3.95E-05	0.45421	6	130,721,405	133,529,499
CML69xB73	FER	snp5160	1	2300.72351	2300.72351	34.82801	1.82E-08	0.45421	7	141,486,076	142,429,440
CML69xB73	FER	snp6040	1	961.26298	961.26298	14.55146	1.89E-04	0.45421	8	169,208,747	169,829,320
CML69xB73	FER	snp889	1	1050.95628	1050.95628	15.90922	9.75E-05	0.45421	1	276,934,002	280,825,668
CML69xB73	FUM	Error	180	8.52771	0.04738
CML69xB73	FUM	Mean	1	0.19731	0.19731	4.16483	0.04273	0.07915
CML69xB73	FUM	snp6446	1	0.73293	0.73293	15.47053	1.20E-04	0.07915	9	88,651,842	96,557,796
CML69xB73	FUM:FER	Error	181	0.0372	2.06E-04
CML69xB73	FUM:FER	Mean	1	4.82E-05	4.82E-05	0.23468	0.62866	0
CML69xB73	Moldy	Error	181	0.30697	0.0017
CML69xB73	Moldy	Mean	1	0.00764	0.00764	4.50545	0.03515	0.22085
CML69xB73	Moldy	snp1439	1	0.02306	0.02306	13.59567	0.00029953	0.22085	2	49,846,838	75,007,584
CML69xB73	Moldy	snp6465	1	0.03775	0.03775	22.25899	4.75E-06	0.22085	9	105,831,872	107,368,886
CML69xB73	Moldy	snp789	1	0.02102	0.02102	12.3919	0.00054552	0.22085	1	253,131,188	258,823,627
CML69xB73	Purple	Error	182	0.47268	0.0026
CML69xB73	Purple	Mean	1	0.03898	0.03898	15.00943	0.00014912	0.14982
CML69xB73	Purple	snp3081	1	0.04573	0.04573	17.60769	0.000042386	0.14982	4	167,190,374	170,804,182
CML69xB73	Purple	snp5354	1	0.02957	0.02957	11.38717	0.00090378	0.14982	7	167,973,298	168,986,330
CML69xB73	Starburst	Error	182	1.09485	0.00602
CML69xB73	Starburst	Mean	1	0.0009293	0.0009293	0.15448	0.69475	0.15201
CML69xB73	Starburst	snp1450	1	0.09635	0.09635	16.01591	0.00009132	0.15201	2	56,927,400	87,089,680
CML69xB73	Starburst	snp3081	1	0.10051	0.10051	16.70874	0.000065308	0.15201	4	167,066,431	170,661,013
Combined	Asymptomatic	Error	719	0.84102	0.00117
Combined	Asymptomatic	Family	3	0.00033402	0.00011134	0.09519	0.9627	0.0557
Combined	Asymptomatic	Mean	1	0.00217	0.00217	1.85798	0.17329	0.0557
Combined	Asymptomatic	snp4479	4	0.03767	0.00942	8.05161	2.36E-06	0.0557	6	130,721,405	131,012,248
Combined	BDENinoc	Error	594	0.38681	6.51E-04
Combined	BDENinoc	Family	3	0.00311	0.00104	1.59071	0.19048	0.28186
Combined	BDENinoc	Mean	1	0.01555	0.01555	23.88271	1.32E-06	0.28186
Combined	BDENinoc	snp1582	4	0.02438	0.0061	9.3614	2.42E-07	0.28186	2	193,400,572	195,781,723
Combined	BDENinoc	snp2032	4	0.02831	0.00708	10.87034	1.64E-08	0.28186	3	6,687,212	8,789,496
Combined	BDENinoc	snp206	4	0.02042	0.0051	7.83854	3.68E-06	0.28186	1	17,256,105	21,804,718
Combined	BDENinoc	snp3911	4	0.02795	0.00699	10.73079	2.11E-08	0.28186	5	183,303,798	186,075,125
Combined	BDENinoc	snp4031	4	0.01611	0.00403	6.18637	7.00E-05	0.28186	5	205,258,663	205,938,633
Combined	BDENinoc	snp5863	4	0.01572	0.00393	6.03608	9.15E-05	0.28186	8	148,339,315	155,973,496
Combined	BDENuninoc	Error	691	0.14248	2.06E-04
Combined	BDENuninoc	Family	3	7.46E-04	2.49E-04	1.20581	0.3067	0.11587
Combined	BDENuninoc	Mean	1	8.28E-04	8.28E-04	4.01466	0.0455	0.11587
Combined	BDENuninoc	snp5824	4	0.00836	0.00209	10.13721	5.60E-08	0.11587	8	132,405,651	146,574,795
Combined	BDENuninoc	snp627	4	0.00719	0.0018	8.71505	7.25E-07	0.11587	1	200,621,829	209,579,604
Combined	Blush	Error	699	2.21982	0.00318
Combined	Blush	Family	3	0.01026	0.00342	1.07649	0.35831	0.30181
Combined	Blush	Mean	1	0.0025	0.0025	0.78713	0.37527	0.30181
Combined	Blush	snp1351	4	0.21638	0.0541	17.03431	2.44E-13	0.30181	2	22,854,482	24,431,836
Combined	Blush	snp221	4	0.12025	0.03006	9.46635	1.86E-07	0.30181	1	21,692,577	25,068,060
Combined	Blush	snp4064	4	0.33443	0.08361	26.3272	2.34E-20	0.30181	5	207,498,777	208,297,027
Combined	Blush	snp5467	4	0.13703	0.03426	10.7877	1.72E-08	0.30181	7	174,923,248	176,576,894
Combined	Blush	snp6296	4	0.12202	0.03051	9.60597	1.45E-07	0.30181	9	10,120,785	11,346,478
Combined	Blush	snp6475	4	0.09471	0.02368	7.45575	6.97E-06	0.30181	9	109,394,057	113,606,794
Combined	CobDen	Error	680	0.13603	2.00E-04
Combined	CobDen	Family	3	0.00362	0.00121	6.03097	4.68E-04	0.44072
Combined	CobDen	Mean	1	0.0017	0.0017	8.52196	0.00362	0.44072
Combined	CobDen	snp2173	4	0.00521	0.0013	6.51034	3.82E-05	0.44072	3	27109475	137231734
Combined	CobDen	snp2637	4	0.00523	0.00131	6.53707	3.64E-05	0.44072	3	227385002	232189609
Combined	CobDen	snp2972	4	0.00663	0.00166	8.28602	1.58E-06	0.44072	4	37309227	56312802
Combined	CobDen	snp3243	4	0.00659	0.00165	8.23557	1.73E-06	0.44072	4	201877413	224493236
Combined	CobDen	snp3522	4	0.00559	0.0014	6.98449	1.64E-05	0.44072	5	4299196	4691739
Combined	CobDen	snp379	4	0.01846	0.00462	23.07157	6.73E-18	0.44072	1	56947226	60556302
Combined	CobDen	snp5075	4	0.007	0.00175	8.74956	6.85E-07	0.44072	7	117151665	123949907
Combined	CobDen	snp5847	4	0.0141	0.00352	17.62037	9.02E-14	0.44072	8	144428315	145947188
Combined	CobDen	snp7057	4	0.00853	0.00213	10.66108	2.20E-08	0.44072	10	81956891	89094096
Combined	CobDen	snp821	4	0.0084	0.0021	10.50085	2.93E-08	0.44072	1	265255905	266272627
Combined	CobDiam	Error	650	1417.31111	2.18048
Combined	CobDiam	Family	3	35.27749	11.75916	5.39293	0.00114	0.5291
Combined	CobDiam	Mean	1	11273.22307	11273.22307	5170.06812	1.3067E-311	0.5291
Combined	CobDiam	snp1397	4	56.87997	14.21999	6.5215	3.78E-05	0.5291	2	27869268	41114121
Combined	CobDiam	snp2164	4	107.39669	26.84917	12.31343	1.17E-09	0.5291	3	37150549	49148251
Combined	CobDiam	snp2970	4	114.23722	28.55931	13.09772	2.89E-10	0.5291	4	36793263	49917660
Combined	CobDiam	snp3111	4	88.5621	22.14052	10.15397	5.60E-08	0.5291	4	173614056	177333105
Combined	CobDiam	snp3237	4	130.28597	32.57149	14.93777	1.10E-11	0.5291	4	197575871	201232037
Combined	CobDiam	snp3665	4	70.59545	17.64886	8.09403	2.26E-06	0.5291	5	13581376	14180163
Combined	CobDiam	snp3776	4	90.41732	22.60433	10.36668	3.83E-08	0.5291	5	60774480	69574110
Combined	CobDiam	snp4272	4	124.94187	31.23547	14.32505	3.25E-11	0.5291	6	34223940	64559656
Combined	CobDiam	snp5826	4	147.62334	36.90584	16.92557	3.28E-13	0.5291	8	134003407	138794731
Combined	CobDiam	snp646	4	59.33323	14.83331	6.80278	2.29E-05	0.5291	1	211513906	218577918
Combined	CobDiam	snp924	4	67.10251	16.77563	7.69355	4.64E-06	0.5291	1	285125030	287904771
Combined	CobLen	Error	666	65589.27962	98.4824
Combined	CobLen	Family	3	1638.67402	546.22467	5.54642	9.18E-04	0.41878
Combined	CobLen	Mean	1	430676.1083	430676.1083	4373.12759	7.13E-295	0.41878
Combined	CobLen	snp1383	4	4169.62701	1042.40675	10.5847	2.55E-08	0.41878	2	29544486	33604002
Combined	CobLen	snp1456	4	2773.28644	693.32161	7.04006	1.49E-05	0.41878	2	60834813	134708012
Combined	CobLen	snp1531	4	3283.33136	820.83284	8.33482	1.46E-06	0.41878	2	184929934	185563917
Combined	CobLen	snp224	4	9494.82548	2373.70637	24.10285	1.21E-18	0.41878	1	21580436	23554882
Combined	CobLen	snp3768	4	3368.31901	842.07975	8.55056	9.88E-07	0.41878	5	50874559	73132746
Combined	CobLen	snp4031	4	2388.05302	597.01326	6.06213	8.55E-05	0.41878	5	205258663	207258755
Combined	CobLen	snp5802	4	2756.93283	689.23321	6.99854	1.60E-05	0.41878	8	115507348	124832147
Combined	CobVol	Error	700	70628.59962	100.898
Combined	CobVol	Family	3	239.32645	79.77548	0.79065	0.49931	0.30746
Combined	CobVol	Mean	1	710.03448	710.03448	7.03715	0.00816	0.30746
Combined	CobVol	snp1384	4	5580.71195	1395.17799	13.82761	7.34E-11	0.30746	2	30292897	39585862
Combined	CobVol	snp3111	4	6357.54081	1589.3852	15.7524	2.37E-12	0.30746	4	173614056	174352586
Combined	CobVol	snp3775	4	7445.22264	1861.30566	18.4474	2.01E-14	0.30746	5	60774480	74534203
Combined	CobVol	snp4272	4	2834.37255	708.59314	7.02287	1.52E-05	0.30746	6	34223940	66658160
Combined	CobVol	snp5795	4	4714.47334	1178.61833	11.68129	3.45E-09	0.30746	8	104029742	125542427
Combined	CobMass	Error	684	3300.92309	4.82591
Combined	CobMass	Family	3	43.02167	14.34056	2.97158	0.03116	0.42912
Combined	CobMass	Mean	1	51.5728	51.5728	10.68665	0.00113	0.42912
Combined	CobMass	snp1421	4	293.5255	73.38137	15.2057	6.43E-12	0.42912	2	41521505	49059160
Combined	CobMass	snp1594	4	156.23532	39.05883	8.09357	2.23E-06	0.42912	2	195188506	196813641
Combined	CobMass	snp2970	4	190.357	47.58925	9.8612	9.24E-08	0.42912	4	36793263	49917660
Combined	CobMass	snp3111	4	195.89496	48.97374	10.14808	5.52E-08	0.42912	4	173490968	175669928
Combined	CobMass	snp3355	4	162.30709	40.57677	8.40811	1.26E-06	0.42912	4	237241011	238320489
Combined	CobMass	snp3775	4	436.86609	109.21652	22.63128	1.42E-17	0.42912	5	60774480	73833475
Combined	CobMass	snp4261	4	248.43123	62.10781	12.86965	4.16E-10	0.42912	6	22537164	35060073
Combined	CobMass	snp6486	4	126.34357	31.58589	6.54506	3.59E-05	0.42912	9	114729542	127879796
Combined	CobMass	snp651	4	151.93563	37.98391	7.87083	3.32E-06	0.42912	1	210546755	219073144
Combined	FER	Error	705	78583.59091	111.46609
Combined	FER	Family	3	3044.14399	1014.71466	9.10335	6.44E-06	0.18497
Combined	FER	Mean	1	468.85838	468.85838	4.20629	0.04064	0.18497
Combined	FER	snp3851	4	3012.5534	753.13835	6.75666	2.44E-05	0.18497	5	141,537,763	169,849,055
Combined	FER	snp4069	4	4132.52975	1033.13244	9.26858	2.65E-07	0.18497	5	207,258,755	208,114,393
Combined	FER	snp4479	4	4583.72293	1145.93073	10.28053	4.28E-08	0.18497	6	130,721,405	133,795,910
Combined	FER	snp5160	4	3184.953	796.23825	7.14332	1.22E-05	0.18497	7	141,014,394	145,817,515
Combined	FUM	Error	710	39.15526	0.05515
Combined	FUM	Family	3	0.26269	0.08756	1.58778	0.19098	0.00666
Combined	FUM	Mean	1	0.09892	0.09892	1.79375	0.1809	0.00666
Combined	FUM:FER	Error	710	0.159	2.24E-04
Combined	FUM:FER	Family	3	0.0015	5.00E-04	2.23367	0.08304	0.00935
Combined	FUM:FER	Mean	1	3.46E-04	3.46E-04	1.54407	0.21442	0.00935
Combined	Moldy	Error	719	1.48574	0.00207
Combined	Moldy	Family	3	0.02288	0.00763	3.69027	0.01176	0.04411
Combined	Moldy	Mean	1	0.000020771	0.000020771	0.01005	0.92017	0.04411
Combined	Moldy	snp1343	4	0.05563	0.01391	6.73001	0.000025497	0.04411	2	20,081,914	44,998,610
Combined	Purple	Error	715	1.77403	0.00248
Combined	Purple	Family	3	0.00435	0.00145	0.58449	0.62532	0.07635
Combined	Purple	Mean	1	0.00313	0.00313	1.26048	0.26194	0.07635
Combined	Purple	snp1469	4	0.07176	0.01794	7.23087	0.000010381	0.07635	2	144,159,847	153,794,103
Combined	Purple	snp3081	4	0.06849	0.01712	6.90049	0.000018797	0.07635	4	163,063,620	170,947,351
Combined	Starburst	Error	715	4.7252	0.00661
Combined	Starburst	Family	3	0.04636	0.01545	2.33826	0.07236	0.09902
Combined	Starburst	Mean	1	0.00223	0.00223	0.33679	0.56187	0.09902
Combined	Starburst	snp1425	4	0.19163	0.04791	7.2491	0.000010046	0.09902	2	47,158,891	50,634,516
Combined	Starburst	snp7068	4	0.22682	0.05671	8.58053	9.13E-07	0.09902	10	79,389,587	116,043,385
NC358xB73	Asymptomatic	Error	177	0.16352	0.00092382
NC358xB73	Asymptomatic	Mean	1	0.01057	0.01057	11.43756	0.00088587	0.08036
NC358xB73	Asymptomatic	snp7035	1	0.01429	0.01429	15.46736	0.00012036	0.08036	10	25,976,272	77,678,052
NC358xB73	BDENinoc	Error	141	0.08024	0.00056907
NC358xB73	BDENinoc	Mean	1	0.04722	0.04722	82.97334	7.38E-16	0.28708
NC358xB73	BDENinoc	snp2018	1	0.01476	0.01476	25.93018	1.11E-06	0.28708	3	6,864,389	8,563,589
NC358xB73	BDENinoc	snp3140	1	0.00994	0.00994	17.47118	0.000050938	0.28708	4	178,164,694	178,497,329
NC358xB73	BDENinoc	snp5910	1	0.00799	0.00799	14.04547	0.00025951	0.28708	8	159,326,028	161,514,221
NC358xB73	BDENuninoc	Error	166	0.02842	0.00017118
NC358xB73	BDENuninoc	Mean	1	0.00193	0.00193	11.26206	0.00098058	0.31348
NC358xB73	BDENuninoc	snp3099	1	0.00285	0.00285	16.63432	0.000070202	0.31348	4	171,233,689	174,844,940
NC358xB73	BDENuninoc	snp5489	1	0.0025	0.0025	14.60337	0.00018728	0.31348	8	94,069	1,968,331
NC358xB73	BDENuninoc	snp6061	1	0.00219	0.00219	12.81495	0.00045115	0.31348	8	170,593,103	170,784,049
NC358xB73	BDENuninoc	snp614	1	0.00541	0.00541	31.6253	7.77E-08	0.31348	1	204,259,694	207,791,849
NC358xB73	Blush	Error	178	0.41803	0.00235
NC358xB73	Blush	Mean	1	0.00778	0.00778	3.31341	0.0704	0
NC358xB73	FER	Error	175	16421.26421	93.8358
NC358xB73	FER	Mean	1	53.9002	53.9002	0.57441	0.44953	0.24565
NC358xB73	FER	snp3851	1	2663.61176	2663.61176	28.38588	3.03E-07	0.24565	5	168,673,498	169,849,055
NC358xB73	FER	snp4057	1	2828.25943	2828.25943	30.14052	1.39E-07	0.24565	5	206,778,711	208,114,393
NC358xB73	FER	snp6628	1	1160.49035	1160.49035	12.36725	0.00055657	0.24565	9	141,508,232	147,189,867
NC358xB73	FUM	Error	170	7.46593	0.04392
NC358xB73	FUM	Mean	1	0.09892	0.09892	2.25247	0.13526	0
NC358xB73	FUM:FER	Error	169	0.03216	0.00019032
NC358xB73	FUM:FER	Mean	1	0.00036963	0.00036963	1.94213	0.16527	0.06245
NC358xB73	FUM:FER	snp6195	1	0.00214	0.00214	11.25662	0.00097969	0.06245	9	207,097	3,318,481
NC358xB73	Moldy	Error	178	0.24486	0.00138
NC358xB73	Moldy	Mean	1	0.00085673	0.00085673	0.6228	0.43106	0
NC358xB73	Purple	Error	176	0.44837	0.00255
NC358xB73	Purple	Mean	1	0.00073279	0.00073279	0.28765	0.59241	0.12025
NC358xB73	Purple	snp1470	1	0.04059	0.04059	15.93461	0.000096137	0.12025	2	144,159,847	153,170,753
NC358xB73	Purple	snp1780	1	0.02896	0.02896	11.36616	0.00091945	0.12025	2	228,546,684	230,414,396
NC358xB73	Starburst	Error	175	0.89257	0.0051
NC358xB73	Starburst	Mean	1	0.03207	0.03207	6.28839	0.01306	0.22588
NC358xB73	Starburst	snp1475	1	0.08945	0.08945	17.53721	0.000044578	0.22588	2	150,556,684	160,579,525
NC358xB73	Starburst	snp2010	1	0.11178	0.11178	21.91647	5.69E-06	0.22588	3	6,427,177	7,098,606
NC358xB73	Starburst	snp7068	1	0.10377	0.10377	20.34591	0.000011814	0.22588	10	98,057,538	106,953,191
CML333xB73	CobDen	Error	175	0.02418	1.38E-04
CML333xB73	CobDen	Mean	1	0.0016	0.0016	11.56989	8.31E-04	0.6346
CML333xB73	CobDen	snp1555	1	0.00296	0.00296	21.42111	7.16E-06	0.6346	2	187465864	189367811
CML333xB73	CobDen	snp249	1	0.00386	0.00386	27.96296	3.65E-07	0.6346	1	26419422	27393572
CML333xB73	CobDen	snp2636	1	0.00364	0.00364	26.36786	7.46E-07	0.6346	3	227385002	232189609
CML333xB73	CobDen	snp2981	1	0.00255	0.00255	18.4717	2.86E-05	0.6346	4	76489998	81170570
CML333xB73	CobDen	snp3597	1	0.00495	0.00495	35.79846	1.20E-08	0.6346	5	7629016	8508510
CML333xB73	CobDen	snp3940	1	0.00386	0.00386	27.97087	3.64E-07	0.6346	5	185564680	188967651
CML333xB73	CobDen	snp408	1	0.00445	0.00445	32.19241	5.69E-08	0.6346	1	68569614	73736553
CML333xB73	CobDen	snp4194	1	0.0027	0.0027	19.5518	1.71E-05	0.6346	5	214842121	215194661
CML333xB73	CobDen	snp4227	1	0.00337	0.00337	24.40747	1.81E-06	0.6346	6	3077418	5645709
CML333xB73	CobDen	snp5826	1	0.00357	0.00357	25.8692	9.34E-07	0.6346	8	130983626	142542620
CML333xB73	CobDiam	Error	172	377.57461	2.1952
CML333xB73	CobDiam	Mean	1	16155.88537	16155.88537	7359.63763	4.28E-143	0.53613
CML333xB73	CobDiam	snp3048	1	63.59426	63.59426	28.96967	2.38E-07	0.53613	4	159643279	162493563
CML333xB73	CobDiam	snp3284	1	30.48682	30.48682	13.88794	2.63E-04	0.53613	4	227422943	233038878
CML333xB73	CobDiam	snp3663	1	65.40517	65.40517	29.79461	1.65E-07	0.53613	5	13674907	14180163
CML333xB73	CobDiam	snp4000	1	43.79299	43.79299	19.94942	1.44E-05	0.53613	5	199226793	204410233
CML333xB73	CobDiam	snp5824	1	99.12294	99.12294	45.15437	2.56E-10	0.53613	8	133441533	135827760
CML333xB73	CobDiam	snp7061	1	52.777	52.777	24.04199	2.17E-06	0.53613	10	86424768	96741112
CML333xB73	CobDiam	snp758	1	67.58815	67.58815	30.78905	1.07E-07	0.53613	1	249021346	252014098
CML333xB73	CobLen	Error	175	16300.63587	93.14649
CML333xB73	CobLen	Mean	1	591702.6182	591702.6182	6352.38766	1.83E-139	0.37042
CML333xB73	CobLen	snp1451	1	3261.69469	3261.69469	35.01683	1.68E-08	0.37042	2	70980219	91117045
CML333xB73	CobLen	snp210	1	1414.5982	1414.5982	15.18681	1.39E-04	0.37042	1	19128807	22744495
CML333xB73	CobLen	snp3768	1	4291.24501	4291.24501	46.06985	1.70E-10	0.37042	5	60002766	71394913
CML333xB73	CobLen	snp4907	1	1762.89596	1762.89596	18.92606	2.30E-05	0.37042	7	5397337	6178479
CML333xB73	CobVol	Error	178	13794.50586	77.49722
CML333xB73	CobVol	Mean	1	2393.91684	2393.91684	30.89036	9.84E-08	0.49478
CML333xB73	CobVol	snp1453	1	1549.46905	1549.46905	19.99387	1.38E-05	0.49478	2	70980219	113031412
CML333xB73	CobVol	snp3053	1	2611.6193	2611.6193	33.69952	2.89E-08	0.49478	4	158910899	163918705
CML333xB73	CobVol	snp3776	1	6833.08905	6833.08905	88.17205	2.88E-17	0.49478	5	66431937	71394913
CML333xB73	CobVol	snp4917	1	2596.58472	2596.58472	33.50552	3.15E-08	0.49478	7	5828359	6043870
CML333xB73	CobVol	snp4940	1	1182.22866	1182.22866	15.25511	1.33E-04	0.49478	7	7578646	7924773
CML333xB73	CobVol	snp5878	1	1575.40735	1575.40735	20.32856	1.18E-05	0.49478	8	152509010	153464299
CML333xB73	CobVol	snp7034	1	1111.68154	1111.68154	14.34479	2.08E-04	0.49478	10	30868206	80245355
CML333xB73	CobMass	Error	182	1058.70247	5.81705
CML333xB73	CobMass	Mean	1	376.40284	376.40284	64.70686	1.08E-13	0.32607
CML333xB73	CobMass	snp3053	1	157.03622	157.03622	26.99587	5.43E-07	0.32607	4	157936963	161923506
CML333xB73	CobMass	snp3781	1	208.60567	208.60567	35.8611	1.11E-08	0.32607	5	66431937	73833475
CML333xB73	CobMass	snp4023	1	118.79398	118.79398	20.4217	1.12E-05	0.32607	5	204859285	205578599
CML52xB73	CobDen	Error	171	0.0334	0.00019532
CML52xB73	CobDen	Mean	1	0.00173	0.00173	8.85576	0.00335	0.41323
CML52xB73	CobDen	snp2965	1	0.00346	0.00346	17.70901	0.00004149	0.41323	4	37309227	71640363
CML52xB73	CobDen	snp5859	1	0.00397	0.00397	20.35077	0.000011943	0.41323	8	147848763	148339315
CML52xB73	CobDen	snp7044	1	0.00293	0.00293	14.97564	0.00015469	0.41323	10	19234062	80245355
CML52xB73	CobDen	snp7197	1	0.00261	0.00261	13.33717	0.00034563	0.41323	10	139077144	141048540
CML52xB73	CobDen	snp772	1	0.0059	0.0059	30.21388	1.39E-07	0.41323	1	253198898	257186525
CML52xB73	CobDiam	Error	168	303.46893	1.80636
CML52xB73	CobDiam	Mean	1	26062.76452	26062.76452	14428.31219	8.33E-165	0.46074
CML52xB73	CobDiam	snp3121	1	67.51016	67.51016	37.37353	6.61E-09	0.46074	4	173737144	175337293
CML52xB73	CobDiam	snp3258	1	27.70017	27.70017	15.33478	0.00013071	0.46074	4	204364164	231727757
CML52xB73	CobDiam	snp3775	1	52.70961	52.70961	29.17997	2.23E-07	0.46074	5	65275605	73833475
CML52xB73	CobDiam	snp4476	1	20.78994	20.78994	11.50928	0.00086362	0.46074	6	129994297	140630780
CML52xB73	CobDiam	snp5912	1	31.07076	31.07076	17.20073	0.000053278	0.46074	8	159691787	161253779
CML52xB73	CobLen	Error	168	14501.67285	86.31948
CML52xB73	CobLen	Mean	1	452477.0524	452477.0524	5241.88799	1.36E-128	0.3521
CML52xB73	CobLen	snp1280	1	2027.67664	2027.67664	23.49037	2.84E-06	0.3521	2	13449157	16334455
CML52xB73	CobLen	snp4098	1	1410.99026	1410.99026	16.34614	0.000080224	0.3521	5	209793301	210845475
CML52xB73	CobLen	snp4349	1	1597.7028	1597.7028	18.50918	0.000028625	0.3521	6	95232079	98112722
CML52xB73	CobLen	snp5791	1	1806.36339	1806.36339	20.92649	9.23E-06	0.3521	8	109154219	119255172
CML52xB73	CobLen	snp7127	1	1343.95352	1343.95352	15.56953	0.00011667	0.3521	10	130229532	132187119
CML52xB73	CobVol	Error	172	15290.95211	88.90088
CML52xB73	CobVol	Mean	1	1204.53383	1204.53383	13.54918	0.00031077	0.3377
CML52xB73	CobVol	snp3118	1	3373.53886	3373.53886	37.94719	4.99E-09	0.3377	4	173614056	175337293
CML52xB73	CobVol	snp5850	1	1918.2031	1918.2031	21.57687	6.73E-06	0.3377	8	145056881	146365593
CML52xB73	CobVol	snp646	1	1863.86233	1863.86233	20.96562	0.000008937	0.3377	1	213152330	215468843
CML52xB73	CobVol	snp732	1	1110.22498	1110.22498	12.48835	0.00052604	0.3377	1	238681929	247437100
CML52xB73	CobMass	Error	171	649.42418	3.7978
CML52xB73	CobMass	Mean	1	44.28946	44.28946	11.66186	0.00079681	0.42851
CML52xB73	CobMass	snp1517	1	74.01705	74.01705	19.48944	0.000017876	0.42851	2	177803540	183709877
CML52xB73	CobMass	snp282	1	79.00468	79.00468	20.80274	9.67E-06	0.42851	1	32105902	32956333
CML52xB73	CobMass	snp3117	1	117.09543	117.09543	30.83242	1.06E-07	0.42851	4	173614056	175337293
CML52xB73	CobMass	snp3754	1	59.13055	59.13055	15.56968	0.00011592	0.42851	5	42111986	56737096
CML52xB73	CobMass	snp652	1	96.62901	96.62901	25.4434	1.15E-06	0.42851	1	213071820	217010945
CML69xB73	CobDen	Error	176	0.02567	1.46E-04
CML69xB73	CobDen	Mean	1	3.95E-04	3.95E-04	2.71008	0.1015	0.48869
CML69xB73	CobDen	snp2034	1	0.00259	0.00259	17.72957	4.06E-05	0.48869	3	8128399	9015402
CML69xB73	CobDen	snp2426	1	0.00316	0.00316	21.63103	6.47E-06	0.48869	3	194446723	203824154
CML69xB73	CobDen	snp3243	1	0.00339	0.00339	23.23004	3.09E-06	0.48869	4	203535247	211278493
CML69xB73	CobDen	snp325	1	0.00482	0.00482	33.0588	3.88E-08	0.48869	1	40266569	46039382
CML69xB73	CobDen	snp5076	1	0.00645	0.00645	44.22845	3.55E-10	0.48869	7	118351355	123949907
CML69xB73	CobDen	snp5840	1	0.00212	0.00212	14.54523	1.89E-04	0.48869	8	134565281	149565696
CML69xB73	CobDen	snp6237	1	0.00214	0.00214	14.68285	1.77E-04	0.48869	9	5423028	6993172
CML69xB73	CobDiam	Error	167	333.79252	1.99876
CML69xB73	CobDiam	Mean	1	12615.24375	12615.24375	6311.5425	1.36E-134	0.54204
CML69xB73	CobDiam	snp1587	1	54.80819	54.80819	27.42113	4.87E-07	0.54204	2	193847556	196813641
CML69xB73	CobDiam	snp2164	1	70.51621	70.51621	35.28002	1.61E-08	0.54204	3	37150549	54180146
CML69xB73	CobDiam	snp2280	1	32.70472	32.70472	16.36253	7.98E-05	0.54204	3	168583482	169971574
CML69xB73	CobDiam	snp2337	1	52.54434	52.54434	26.2885	8.07E-07	0.54204	3	179172722	181201701
CML69xB73	CobDiam	snp3754	1	69.94825	69.94825	34.99586	1.82E-08	0.54204	5	43085171	50874559
CML69xB73	CobDiam	snp4231	1	94.23651	94.23651	47.14754	1.24E-10	0.54204	6	6929855	10683511
CML69xB73	CobDiam	snp56	1	26.28171	26.28171	13.14902	3.82E-04	0.54204	1	3784140	5018221
CML69xB73	CobDiam	snp5722	1	25.75274	25.75274	12.88437	4.35E-04	0.54204	8	22604810	30850229
CML69xB73	CobLen	Error	168	13214.77086	78.65935
CML69xB73	CobLen	Mean	1	361372.4745	361372.4745	4594.14517	6.12E-124	0.48919
CML69xB73	CobLen	snp1354	1	1706.06296	1706.06296	21.68926	6.49E-06	0.48919	2	23858791	29138759
CML69xB73	CobLen	snp1531	1	1331.97322	1331.97322	16.93344	6.05E-05	0.48919	2	184929934	185563917
CML69xB73	CobLen	snp3643	1	2102.25245	2102.25245	26.72603	6.60E-07	0.48919	5	11945646	13806359
CML69xB73	CobLen	snp3958	1	1179.63443	1179.63443	14.99675	1.54E-04	0.48919	5	192052481	194881260
CML69xB73	CobLen	snp4034	1	2906.86721	2906.86721	36.95514	7.88E-09	0.48919	5	205518594	205878627
CML69xB73	CobLen	snp5926	1	1324.51833	1324.51833	16.83866	6.33E-05	0.48919	8	161384000	162399895
CML69xB73	CobLen	snp7002	1	1274.32244	1274.32244	16.20052	8.60E-05	0.48919	10	9480927	13987033
CML69xB73	CobVol	Error	178	13991.20588	78.60228
CML69xB73	CobVol	Mean	1	593.36491	593.36491	7.54895	0.00662	0.39085
CML69xB73	CobVol	snp2341	1	1068.67413	1068.67413	13.59597	3.01E-04	0.39085	3	179309748	183433471
CML69xB73	CobVol	snp3641	1	2480.61829	2480.61829	31.55911	7.34E-08	0.39085	5	11945646	12552535
CML69xB73	CobVol	snp4238	1	2168.83611	2168.83611	27.59253	4.24E-07	0.39085	6	6929855	14832290
CML69xB73	CobVol	snp482	1	1540.94968	1540.94968	19.60439	1.66E-05	0.39085	1	149357300	177001029
CML69xB73	CobVol	snp5895	1	1301.81608	1301.81608	16.56207	7.07E-05	0.39085	8	156907035	159082189
CML69xB73	CobMass	Error	174	493.22051	2.8346
CML69xB73	CobMass	Mean	1	0.01512	0.01512	0.00533	0.94186	0.59576
CML69xB73	CobMass	snp1433	1	151.85153	151.85153	53.5707	8.83E-12	0.59576	2	51422194	58062328
CML69xB73	CobMass	snp1591	1	72.29529	72.29529	25.50458	1.11E-06	0.59576	2	195609737	196813641
CML69xB73	CobMass	snp1907	1	70.97234	70.97234	25.03786	1.37E-06	0.59576	3	2030996	2686353
CML69xB73	CobMass	snp2191	1	48.85968	48.85968	17.23688	5.16E-05	0.59576	3	122684562	135907308
CML69xB73	CobMass	snp2979	1	49.01723	49.01723	17.29246	5.02E-05	0.59576	4	37230464	138005665
CML69xB73	CobMass	snp3715	1	172.71765	172.71765	60.93192	5.29E-13	0.59576	5	20539042	22807829
CML69xB73	CobMass	snp4270	1	148.31482	148.31482	52.323	1.44E-11	0.59576	6	34223940	62461152
CML69xB73	CobMass	snp4729	1	43.53278	43.53278	15.35764	1.28E-04	0.59576	6	164645200	164891527
CML69xB73	CobMass	snp6541	1	134.41512	134.41512	47.41942	1.00E-10	0.59576	9	135519508	136737424
NC358xB73	CobDen	Error	172	0.03018	0.00017549
NC358xB73	CobDen	Mean	1	0.01609	0.01609	91.69713	1.12E-17	0.36972
NC358xB73	CobDen	snp377	1	0.00293	0.00293	16.68079	0.000067673	0.36972	1	56651407	59746849
NC358xB73	CobDen	snp4154	1	0.00409	0.00409	23.30713	3.03E-06	0.36972	5	213035354	214004839
NC358xB73	CobDen	snp473	1	0.0026	0.0026	14.81064	0.00016733	0.36972	1	148458078	173486805
NC358xB73	CobDen	snp7030	1	0.00299	0.00299	17.05701	0.000056501	0.36972	10	16505881	77678052
NC358xB73	CobDiam	Error	161	314.03264	1.95051
NC358xB73	CobDiam	Mean	1	20217.68556	20217.68556	10365.3155	4.54E-148	0.58519
NC358xB73	CobDiam	snp1130	1	29.0433	29.0433	14.89008	0.0001646	0.58519	2	3403255	4843892
NC358xB73	CobDiam	snp2986	1	111.72237	111.72237	57.27845	2.76E-12	0.58519	4	91656056	117187022
NC358xB73	CobDiam	snp3212	1	129.13428	129.13428	66.20528	1.04E-13	0.58519	4	188385744	190469635
NC358xB73	CobDiam	snp3736	1	54.00344	54.00344	27.68678	4.49E-07	0.58519	5	22807829	32114996
NC358xB73	CobDiam	snp5784	1	79.61466	79.61466	40.81729	1.72E-09	0.58519	8	106591980	114028492
NC358xB73	CobDiam	snp944	1	46.0638	46.0638	23.61624	2.77E-06	0.58519	1	288139509	289313199
NC358xB73	CobLen	Error	162	11977.19159	73.93328
NC358xB73	CobLen	Mean	1	500030.7655	500030.7655	6763.27028	4.98E-134	0.57424
NC358xB73	CobLen	snp1384	1	3316.32958	3316.32958	44.85571	3.32E-10	0.57424	2	30292897	36532760
NC358xB73	CobLen	snp1505	1	1511.61489	1511.61489	20.44566	0.000011796	0.57424	2	178418396	179961795
NC358xB73	CobLen	snp2056	1	1272.62461	1272.62461	17.21315	0.000053816	0.57424	3	9316610	10564591
NC358xB73	CobLen	snp227	1	7039.46224	7039.46224	95.21371	5.56E-18	0.57424	1	22987440	25446355
NC358xB73	CobLen	snp6989	1	876.82285	876.82285	11.85965	0.00073028	0.57424	10	8616846	10680877
NC358xB73	CobVol	Error	168	10902.48347	64.89573
NC358xB73	CobVol	Mean	1	5417.68443	5417.68443	83.4829	2.02E-16	0.56958
NC358xB73	CobVol	snp1384	1	4099.47641	4099.47641	63.1702	2.63E-13	0.56958	2	30292897	36532760
NC358xB73	CobVol	snp2955	1	2272.19171	2272.19171	35.01296	1.79E-08	0.56958	4	30965943	34532724
NC358xB73	CobVol	snp3227	1	3077.72132	3077.72132	47.42563	1.09E-10	0.56958	4	194193960	198478014
NC358xB73	CobVol	snp5221	1	1454.88876	1454.88876	22.41887	4.64E-06	0.56958	7	153719657	155342741
NC358xB73	CobVol	snp5245	1	2300.03191	2300.03191	35.44196	1.49E-08	0.56958	7	158120394	158331879
NC358xB73	CobVol	snp5668	1	819.23956	819.23956	12.62394	0.00049453	0.56958	8	14867460	16119647
NC358xB73	CobVol	snp5830	1	566.03845	566.03845	8.72228	0.00359	0.56958	8	134565281	142856902
NC358xB73	CobVol	snp812	1	1797.54404	1797.54404	27.69896	4.28E-07	0.56958	1	263008530	265510085
NC358xB73	CobMass	Error	168	687.27271	4.09091
NC358xB73	CobMass	Mean	1	167.84287	167.84287	41.02826	1.45E-09	0.52777
NC358xB73	CobMass	snp1421	1	91.9215	91.9215	22.4697	4.53E-06	0.52777	2	43151039	46438797
NC358xB73	CobMass	snp202	1	53.10661	53.10661	12.98162	0.00041408	0.52777	1	14799189	19979530
NC358xB73	CobMass	snp2965	1	252.61609	252.61609	61.7506	4.44E-13	0.52777	4	37309227	49917660
NC358xB73	CobMass	snp3366	1	99.15833	99.15833	24.2387	2.02E-06	0.52777	4	237241011	238890090
NC358xB73	CobMass	snp3766	1	98.17014	98.17014	23.99714	2.25E-06	0.52777	5	59271817	64119272
NC358xB73	CobMass	snp458	1	121.021	121.021	29.58291	1.86E-07	0.52777	1	92753818	96062938
NC358xB73	CobMass	snp5666	1	141.49475	141.49475	34.58761	2.14E-08	0.52777	8	14474032	16119647
NC358xB73	CobMass	snp6316	1	48.1304	48.1304	11.76521	0.0007594	0.52777	9	12184689	12957438
