# Supplementary material for: Diverse Components of Resistance to Fusarium verticillioides Infection and Fumonisin Contamination in Four Maize Recombinant Inbred Families
Source: Toxins (Basel). 2019 Feb 1;11(2):86. doi: 10.3390/toxins11020086 (PMC6410224; doi:10.3390/toxins11020086)
Supplement: Supplementary file 1 [file toxins-11-00086-s001.zip › toxins-407715/Table_S3.txt]

Analysis	Chr	LeftPos_bp	RightPos_bp	AssociatedTraits	ColocOrSpecific	FVIandorEar
Combined	1	17256105	25068060	BlushBDENinocCobLen	colocalized	FVI-ear
Combined	1	56947226	60556302	CobDen	trait-specific	ear-specific
Combined	1	200621829	209579604	BDENuninoc	trait-specific	ear-specific
Combined	1	210546755	219073144	CobDiamCobMass	colocalized	ear-specific
Combined	1	265255905	266272627	CobDen	trait-specific	ear-specific
Combined	1	285125030	287904771	CobDiam	trait-specific	ear-specific
Combined	2	20081914	50634516	BlushCobDiamCobLenCobMassCobVolMoldyStarburst	colocalized	FVI-ear
Combined	2	60834813	134708012	CobLen	trait-specific	ear-specific
Combined	2	144159847	153794103	Purple	trait-specific	FVI-specific
Combined	2	184929934	185563917	CobLen	trait-specific	ear-specific
Combined	2	193400572	196813641	BDENinocCobMass	colocalized	FVI-ear
Combined	3	6687212	8789496	BDENinoc	trait-specific	FVI-specific
Combined	3	27109475	137231734	CobDenCobDiam	colocalized	ear-specific
Combined	3	227385002	232189609	CobDen	trait-specific	ear-specific
Combined	4	36793263	56312802	CobDenCobDiamCobMass	colocalized	ear-specific
Combined	4	163063620	170947351	Purple	trait-specific	FVI-specific
Combined	4	173490968	177333105	CobDiamCobMassCobVol	colocalized	ear-specific
Combined	4	197575871	201232037	CobDiam	trait-specific	ear-specific
Combined	4	201877413	224493236	CobDen	trait-specific	ear-specific
Combined	4	237241011	238320489	CobMass	trait-specific	ear-specific
Combined	5	4299196	4691739	CobDen	trait-specific	ear-specific
Combined	5	13581376	14180163	CobDiam	trait-specific	ear-specific
Combined	5	50874559	74534203	CobDiamCobLenCobMassCobVol	colocalized	ear-specific
Combined	5	141537763	169849055	FER	trait-specific	FVI-specific
Combined	5	183303798	186075125	BDENinoc	trait-specific	FVI-specific
Combined	5	205258663	208297027	BlushBDENinocCobLenFER	colocalized	FVI-ear
Combined	6	22537164	66658160	CobDiamCobMassCobVol	colocalized	ear-specific
Combined	6	130721405	133795910	AsymptomaticFER	colocalized	FVI-specific
Combined	7	117151665	123949907	CobDen	trait-specific	ear-specific
Combined	7	141014394	145817515	FER	trait-specific	FVI-specific
Combined	7	174923248	176576894	Blush	trait-specific	FVI-specific
Combined	8	104029742	125542427	CobLenCobVol	colocalized	ear-specific
Combined	8	132405651	146574795	BDENuninocCobDenCobDiam	colocalized	ear-specific
Combined	8	148339315	155973496	BDENinoc	trait-specific	FVI-specific
Combined	9	10120785	11346478	Blush	trait-specific	FVI-specific
Combined	9	109394057	113606794	Blush	trait-specific	FVI-specific
Combined	9	114729542	127879796	CobMass	trait-specific	ear-specific
Combined	10	79389587	116043385	CobDenStarburst	colocalized	FVI-ear
Z007	1	88897	3026161	FER	trait-specific	FVI-specific
Z007	1	19128807	24311471	BlushCobLen	colocalized	FVI-ear
Z007	1	26419422	27393572	CobDen	trait-specific	ear-specific
Z007	1	47813030	57347172	FERFUM	colocalized	FVI-specific
Z007	1	68569614	73736553	CobDen	trait-specific	ear-specific
Z007	1	249021346	252014098	CobDiam	trait-specific	ear-specific
Z007	2	21767606	35311519	BlushBDENinoc	colocalized	FVI-specific
Z007	2	37754001	39891173	FER	trait-specific	FVI-specific
Z007	2	70980219	113031412	CobLenCobVol	colocalized	ear-specific
Z007	2	167417879	178110968	BDENuninoc	trait-specific	ear-specific
Z007	2	187465864	189367811	CobDen	trait-specific	ear-specific
Z007	2	193177081	195188506	BDENinoc	trait-specific	FVI-specific
Z007	2	226246821	226664978	FER	trait-specific	FVI-specific
Z007	3	67695082	96726212	BDENuninoc	trait-specific	ear-specific
Z007	3	171730137	182742189	FER	trait-specific	FVI-specific
Z007	3	227385002	232189609	CobDen	trait-specific	ear-specific
Z007	4	76489998	81170570	CobDen	trait-specific	ear-specific
Z007	4	157936963	163918705	CobDiamCobMassCobVol	colocalized	ear-specific
Z007	4	178164694	181653366	Purple	trait-specific	FVI-specific
Z007	4	227422943	233038878	CobDiam	trait-specific	ear-specific
Z007	5	6948413	8508510	BDENuninocCobDen	colocalized	ear-specific
Z007	5	13674907	14180163	CobDiam	trait-specific	ear-specific
Z007	5	60002766	73833475	CobLenCobMassCobVol	colocalized	ear-specific
Z007	5	185564680	188967651	CobDen	trait-specific	ear-specific
Z007	5	199226793	204410233	CobDiam	trait-specific	ear-specific
Z007	5	204859285	205578599	CobMass	trait-specific	ear-specific
Z007	5	207498777	208239191	Blush	trait-specific	FVI-specific
Z007	5	212815016	213960771	BDENuninoc	trait-specific	ear-specific
Z007	5	214842121	215194661	CobDen	trait-specific	ear-specific
Z007	6	3077418	5645709	CobDen	trait-specific	ear-specific
Z007	7	4823956	6178479	CobLenCobVolStarburst	colocalized	FVI-ear
Z007	7	7578646	7924773	CobVol	trait-specific	ear-specific
Z007	7	14152199	23748237	FERFUM:FER	colocalized	FVI-specific
Z007	7	107154252	108353941	FUM	trait-specific	FVI-specific
Z007	7	174923248	176576894	Blush	trait-specific	FVI-specific
Z007	8	101477148	102108063	BDENuninoc	trait-specific	ear-specific
Z007	8	130983626	151773181	BDENinocCobDenCobDiamStarburst	colocalized	FVI-ear
Z007	8	152509010	153464299	CobVol	trait-specific	ear-specific
Z007	8	173075636	175784078	BDENinoc	trait-specific	FVI-specific
Z007	9	1244225	2627062	FER	trait-specific	FVI-specific
Z007	10	30868206	80245355	CobVol	trait-specific	ear-specific
Z007	10	86424768	96741112	CobDiam	trait-specific	ear-specific
Z008	1	32105902	32956333	CobMass	trait-specific	ear-specific
Z008	1	213071820	217010945	CobMassCobVol	colocalized	ear-specific
Z008	1	238681929	247437100	CobVol	trait-specific	ear-specific
Z008	1	253198898	257186525	CobDen	trait-specific	ear-specific
Z008	1	265764266	270418769	BDENinoc	trait-specific	FVI-specific
Z008	2	13449157	16334455	CobLen	trait-specific	ear-specific
Z008	2	29003517	32833163	Starburst	trait-specific	FVI-specific
Z008	2	177803540	183709877	CobMass	trait-specific	ear-specific
Z008	2	186831881	189497979	FUM:FER	trait-specific	FVI-specific
Z008	3	7785135	9391912	BDENinoc	trait-specific	FVI-specific
Z008	3	161576393	166829493	FER	trait-specific	FVI-specific
Z008	4	37309227	71640363	CobDen	trait-specific	ear-specific
Z008	4	173614056	175337293	CobDiamCobMassCobVol	colocalized	ear-specific
Z008	4	204364164	231727757	CobDiam	trait-specific	ear-specific
Z008	4	239398791	241440120	Purple	trait-specific	FVI-specific
Z008	5	42111986	56737096	CobMass	trait-specific	ear-specific
Z008	5	65275605	73833475	CobDiam	trait-specific	ear-specific
Z008	5	83007601	140575190	BDENinocBDENuninoc	colocalized	FVI-ear
Z008	5	206058644	206658699	FER	trait-specific	FVI-specific
Z008	5	209793301	210845475	CobLen	trait-specific	ear-specific
Z008	6	10090829	12461559	BDENuninoc	trait-specific	ear-specific
Z008	6	95232079	98112722	CobLen	trait-specific	ear-specific
Z008	6	129994297	140630780	AsymptomaticCobDiam	colocalized	FVI-ear
Z008	6	154345567	156104230	FERFUM:FER	colocalized	FVI-specific
Z008	8	17017893	18482735	FUM:FER	trait-specific	FVI-specific
Z008	8	109154219	119255172	CobLen	trait-specific	ear-specific
Z008	8	132405651	146365593	BDENuninocCobVolFER	colocalized	FVI-ear
Z008	8	147848763	148339315	CobDen	trait-specific	ear-specific
Z008	8	159691787	161253779	CobDiam	trait-specific	ear-specific
Z008	10	19234062	80245355	CobDen	trait-specific	ear-specific
Z008	10	130229532	132187119	CobLen	trait-specific	ear-specific
Z008	10	139077144	141048540	CobDen	trait-specific	ear-specific
Z008	10	142413129	142906558	Starburst	trait-specific	FVI-specific
Z009	1	3784140	5018221	CobDiam	trait-specific	ear-specific
Z009	1	22029001	24689765	BDENinoc	trait-specific	FVI-specific
Z009	1	35603495	46899663	BDENuninocCobDen	colocalized	ear-specific
Z009	1	149357300	177001029	CobVol	trait-specific	ear-specific
Z009	1	253131188	258823627	Moldy	trait-specific	FVI-specific
Z009	1	276934002	280825668	FER	trait-specific	FVI-specific
Z009	2	23858791	29138759	CobLen	trait-specific	ear-specific
Z009	2	49846838	87089680	CobMassMoldyStarburst	colocalized	FVI-ear
Z009	2	184929934	185563917	CobLen	trait-specific	ear-specific
Z009	2	193847556	196813641	CobDiamCobMass	colocalized	ear-specific
Z009	3	2030996	2686353	CobMass	trait-specific	ear-specific
Z009	3	8128399	9015402	CobDen	trait-specific	ear-specific
Z009	3	37150549	54180146	CobDiam	trait-specific	ear-specific
Z009	3	122684562	135907308	CobMass	trait-specific	ear-specific
Z009	3	168583482	169971574	CobDiam	trait-specific	ear-specific
Z009	3	179172722	183433471	CobDiamCobVol	colocalized	ear-specific
Z009	3	194446723	203824154	CobDen	trait-specific	ear-specific
Z009	4	17330826	21710411	BDENinocFER	colocalized	FVI-specific
Z009	4	37230464	138005665	CobMass	trait-specific	ear-specific
Z009	4	167066431	170804182	PurpleStarburst	colocalized	FVI-specific
Z009	4	178497329	179870074	FER	trait-specific	FVI-specific
Z009	4	203535247	211278493	CobDen	trait-specific	ear-specific
Z009	5	11945646	13806359	CobLenCobVol	colocalized	ear-specific
Z009	5	20539042	22807829	CobMass	trait-specific	ear-specific
Z009	5	43085171	50874559	CobDiam	trait-specific	ear-specific
Z009	5	80166258	156764314	FER	trait-specific	FVI-specific
Z009	5	171150903	175669412	BDENinoc	trait-specific	FVI-specific
Z009	5	192052481	194881260	CobLen	trait-specific	ear-specific
Z009	5	205518594	205878627	CobLen	trait-specific	ear-specific
Z009	6	6929855	14832290	CobDiamCobVol	colocalized	ear-specific
Z009	6	34223940	62461152	CobMass	trait-specific	ear-specific
Z009	6	66658160	85595339	Asymptomatic	trait-specific	FVI-specific
Z009	6	93144004	95724368	FER	trait-specific	FVI-specific
Z009	6	130721405	133529499	FER	trait-specific	FVI-specific
Z009	6	164645200	164891527	CobMass	trait-specific	ear-specific
Z009	7	118351355	123949907	CobDen	trait-specific	ear-specific
Z009	7	138072861	142429440	AsymptomaticFER	colocalized	FVI-specific
Z009	7	167973298	168986330	Purple	trait-specific	FVI-specific
Z009	8	22604810	30850229	CobDiam	trait-specific	ear-specific
Z009	8	100566541	102748623	BDENinoc	trait-specific	FVI-specific
Z009	8	134565281	149565696	CobDen	trait-specific	ear-specific
Z009	8	156907035	159082189	CobVol	trait-specific	ear-specific
Z009	8	161384000	162399895	CobLen	trait-specific	ear-specific
Z009	8	169208747	169829320	FER	trait-specific	FVI-specific
Z009	9	5423028	6993172	CobDen	trait-specific	ear-specific
Z009	9	88651842	96557796	FUM	trait-specific	FVI-specific
Z009	9	105831872	107368886	Moldy	trait-specific	FVI-specific
Z009	9	135519508	136737424	CobMass	trait-specific	ear-specific
Z009	10	9480927	13987033	CobLen	trait-specific	ear-specific
Z021	1	14799189	19979530	CobMass	trait-specific	ear-specific
Z021	1	22987440	25446355	CobLen	trait-specific	ear-specific
Z021	1	56651407	59746849	CobDen	trait-specific	ear-specific
Z021	1	92753818	96062938	CobMass	trait-specific	ear-specific
Z021	1	148458078	173486805	CobDen	trait-specific	ear-specific
Z021	1	204259694	207791849	BDENuninoc	trait-specific	ear-specific
Z021	1	263008530	265510085	CobVol	trait-specific	ear-specific
Z021	1	288139509	289313199	CobDiam	trait-specific	ear-specific
Z021	2	3403255	4843892	CobDiam	trait-specific	ear
Z021	2	30292897	36532760	CobLenCobVol	colocalized	ear-specific
Z021	2	43151039	46438797	CobMass	trait-specific	ear-specific
Z021	2	144159847	160579525	PurpleStarburst	colocalized	FVI-specific
Z021	2	178418396	179961795	CobLen	trait-specific	ear-specific
Z021	2	228546684	230414396	Purple	trait-specific	FVI-specific
Z021	3	6427177	8563589	BDENinocStarburst	colocalized	FVI-specific
Z021	3	9316610	10564591	CobLen	trait-specific	ear-specific
Z021	4	30965943	34532724	CobVol	trait-specific	ear-specific
Z021	4	37309227	49917660	CobMass	trait-specific	ear-specific
Z021	4	91656056	117187022	CobDiam	trait-specific	ear-specific
Z021	4	171233689	174844940	BDENuninoc	trait-specific	ear-specific
Z021	4	178164694	178497329	BDENinoc	trait-specific	FVI-specific
Z021	4	188385744	190469635	CobDiam	trait-specific	ear-specific
Z021	4	194193960	198478014	CobVol	trait-specific	ear-specific
Z021	4	237241011	238890090	CobMass	trait-specific	ear-specific
Z021	5	22807829	32114996	CobDiam	trait-specific	ear-specific
Z021	5	59271817	64119272	CobMass	trait-specific	ear-specific
Z021	5	168673498	169849055	FER	trait-specific	FVI-specific
Z021	5	206778711	208114393	FER	trait-specific	FVI-specific
Z021	5	213035354	214004839	CobDen	trait-specific	ear-specific
Z021	7	153719657	155342741	CobVol	trait-specific	ear-specific
Z021	7	158120394	158331879	CobVol	trait-specific	ear-specific
Z021	8	94069	1968331	BDENuninoc	trait-specific	ear-specific
Z021	8	14474032	16119647	CobMassCobVol	colocalized	ear-specific
Z021	8	106591980	114028492	CobDiam	trait-specific	ear-specific
Z021	8	134565281	142856902	CobVol	trait-specific	ear-specific
Z021	8	159326028	161514221	BDENinoc	trait-specific	FVI-specific
Z021	8	170593103	170784049	BDENuninoc	trait-specific	ear-specific
Z021	9	207097	3318481	FUM:FER	trait-specific	FVI-specific
Z021	9	12184689	12957438	CobMass	trait-specific	ear-specific
Z021	9	141508232	147189867	FER	trait-specific	FVI-specific
Z021	10	8616846	10680877	CobLen	trait-specific	ear-specific
Z021	10	16505881	77678052	AsymptomaticCobDen	colocalized	FVI-ear
Z021	10	98057538	106953191	Starburst	trait-specific	FVI-specific
